# Supplementary material for: Real-world outcomes of encorafenib, cetuximab ± binimetinib for BRAF‑mutated metastatic colorectal cancer: the BEETS (JACCRO CC‑18) study
Source: Oncologist. 2026 Feb 27;31(4):oyag068. doi: 10.1093/oncolo/oyag068 (PMC13006056; doi:10.1093/oncolo/oyag068)
Supplement: oyag068_Supplementary_Data [file oyag068_supplementary_data.zip]

Archive with 9 entries (9 files):
- Supplementary Table 3.docx
- Supplementary Figure 1.tif
- Supplementary Figure 2.tif
- Supplementary Figure 3.tif
- Supplementary Figure 4.tif
- Supplementary Figure 5.tif
- Supplementary Figure 6.tif
- Supplementary Table 1.docx
- Supplementary Table 2.docx
